# Supplementary material for: From Emergency Department to Operating Room: The Role of Early Prehabilitation and Perioperative Care in Emergency Laparotomy: A Scoping Review and Practical Proposal
Source: J Clin Med. 2025 Sep 30;14(19):6922. doi: 10.3390/jcm14196922 (PMC12525299; doi:10.3390/jcm14196922)
Supplement: Supplementary file 1 [file jcm-14-06922-s001.zip]

Archive with 3 entries (3 files):
- Supplementary Material S1.pdf
- Supplementary Table S1.pdf
- Supplementary_Table S2.pdf
